# Supplementary material for: Longitudinal single-cell RNA-seq analysis reveals stress-promoted chemoresistance in metastatic ovarian cancer
Source: Sci Adv. 2022 Feb 23;8(8):eabm1831. doi: 10.1126/sciadv.abm1831 (PMC8865800; doi:10.1126/sciadv.abm1831)
Supplement: Supplementary file 2 — Data S1 and S2 [file sciadv.abm1831_data_s1_and_s2.zip]

Archive with 2 entries (2 files):
- sciadv.abm1831_data_s1.xlsx
- sciadv.abm1831_data_s2.xlsx
