# Supplementary material for: Longitudinal single-cell RNA-seq analysis reveals stress-promoted chemoresistance in metastatic ovarian cancer
Source: Sci Adv. 2022 Feb 23;8(8):eabm1831. doi: 10.1126/sciadv.abm1831 (PMC8865800; doi:10.1126/sciadv.abm1831)
Supplement: Supplementary file 2 — Data S1 and S2 [file sciadv.abm1831_data_s1_and_s2.zip › sciadv.abm1831_data_s1.xlsx]

## Sheet: Data_S1
Data S1. Lists of differentially expressed (DE) genes higher expressed in CAF-2 versus CAF-1 and CAF-3.
gene	p_val	p_val_adj	avg_log2FC	pct.CAF-2	pct.CAF-1_CAF-3
C7	2.37096e-261	9.75388e-257	2.36162	0.716	0.045
GSN	1.09459e-258	4.50305e-254	2.45586	0.811	0.436
MGP	9.27198e-247	3.8144e-242	3.66472	0.976	0.39
CFD	1.37561e-206	5.65912e-202	4.1131	0.523	0.024
APOD	6.55703e-201	2.6975e-196	3.26941	0.766	0.194
CST3	2.18839e-117	9.00282e-113	1.04454	0.98	0.902
GPX3	1.22379e-106	5.03454e-102	1.34876	0.474	0.04
SEPP1	8.66829e-106	3.56605e-101	1.474	0.795	0.286
CCDC80	1.40029e-104	5.76067e-100	1.44252	0.947	0.78
EFEMP1	7.08157e-102	2.91329e-97	1.1125	0.592	0.194
DPT	3.6087e-98	1.48458e-93	1.26398	0.636	0.383
CHRDL1	1.15645e-85	4.75753e-81	0.626645	0.301	0.011
MGST1	4.53777e-81	1.86679e-76	0.558407	0.534	0.227
MT1A	4.47825e-80	1.84231e-75	2.12931	0.526	0.085
MFAP4	1.95644e-76	8.04861e-72	0.974836	0.819	0.571
SRPX	1.69512e-74	6.97354e-70	0.703663	0.497	0.291
C3	2.68118e-73	1.10301e-68	1.03003	0.762	0.457
ZFP36L2	1.19465e-68	4.91466e-64	1.69424	0.85	0.404
MEDAG	1.01864e-63	4.1906e-59	0.814901	0.725	0.337
ZFP36	6.8658e-63	2.82452e-58	2.28028	0.845	0.533
ADH1B	1.3805e-62	5.67925e-58	0.80853	0.26	0.003
KDM6B	8.30319e-61	3.41585e-56	0.668373	0.77	0.57
TFPI	1.018e-60	4.18795e-56	0.312577	0.466	0.234
FBLN1	1.83074e-60	7.53148e-56	0.786131	0.895	0.76
MT1M	3.82029e-60	1.57163e-55	1.51965	0.54	0.225
PLAC9	3.05688e-59	1.25757e-54	0.797198	0.386	0.094
ALDH1A1	9.20738e-59	3.78782e-54	0.583769	0.332	0.082
HSPB6	2.2485e-58	9.2501e-54	0.609145	0.325	0.035
AKAP12	8.37408e-58	3.44501e-53	1.15583	0.673	0.286
EGR1	1.04031e-57	4.27975e-53	1.99297	0.873	0.408
GPRC5A	4.02427e-57	1.65554e-52	1.0095	0.808	0.42
SOCS3	2.42864e-55	9.99116e-51	1.40006	0.723	0.572
COL14A1	2.7355e-55	1.12536e-50	0.604581	0.406	0.175
JUNB	2.49911e-54	1.02811e-49	1.41101	0.909	0.834
SOD3	3.34083e-54	1.37438e-49	0.844486	0.58	0.225
ARC	3.56262e-54	1.46562e-49	1.46445	0.752	0.486
DCN	1.10269e-53	4.53637e-49	0.712791	0.968	0.934
OGN	3.33063e-53	1.37019e-48	0.705237	0.448	0.159
MARCH3	3.06253e-52	1.25989e-47	0.643335	0.433	0.175
FBLN5	2.80234e-50	1.15286e-45	0.53331	0.468	0.275
ABI3BP	6.77711e-50	2.78803e-45	0.309104	0.379	0.155
PNRC1	8.02602e-50	3.30182e-45	0.785616	0.935	0.797
FHL1	8.35267e-49	3.43621e-44	0.788115	0.422	0.112
MYC	1.54696e-48	6.36403e-44	1.10016	0.883	0.653
UAP1	1.22334e-46	5.0327e-42	0.669065	0.718	0.524
BAG3	1.22782e-46	5.05113e-42	0.391	0.768	0.633
ZBTB16	2.57207e-46	1.05812e-41	0.539571	0.335	0.021
HAS1	2.69317e-46	1.10794e-41	1.27057	0.469	0.142
CEBPD	4.54402e-46	1.86937e-41	1.41392	0.81	0.541
SCPEP1	6.26809e-46	2.57863e-41	0.503861	0.449	0.217
MT1X	6.86617e-46	2.82467e-41	1.63548	0.693	0.445
LDHA	9.73067e-46	4.0031e-41	0.904516	0.94	0.879
NFIA	8.04466e-45	3.30949e-40	0.442101	0.306	0.046
SPARCL1	1.01303e-44	4.16751e-40	1.32766	0.904	0.518
VEGFA	1.03845e-44	4.27207e-40	1.01089	0.782	0.418
APOE	1.69937e-44	6.99103e-40	1.23169	0.574	0.364
ELL2	3.40476e-44	1.40069e-39	0.518316	0.659	0.437
ITM2A	8.24841e-44	3.39331e-39	0.635794	0.358	0.092
CEBPB	2.20529e-43	9.07234e-39	0.694058	0.961	0.899
GEM	2.75644e-43	1.13397e-38	0.487189	0.86	0.756
TSHZ2	3.9231e-42	1.61392e-37	0.368599	0.507	0.304
SGCE	1.91771e-41	7.88927e-37	0.374937	0.398	0.194
METTL7A	4.23733e-41	1.7432e-36	0.503308	0.324	0.041
TACC1	5.40451e-41	2.22336e-36	0.287153	0.601	0.463
MAP1B	1.84026e-40	7.57065e-36	0.553088	0.782	0.579
NR4A1	3.91777e-40	1.61173e-35	1.4474	0.718	0.245
C1R	5.0144e-40	2.06287e-35	0.342875	0.911	0.901
PODN	1.4456e-38	5.94707e-34	0.48626	0.402	0.21
PLIN2	2.04487e-38	8.41241e-34	0.907061	0.666	0.582
IGF1	3.80847e-38	1.56677e-33	0.601585	0.478	0.215
VASN	7.18298e-38	2.95501e-33	0.328759	0.659	0.586
THBS1	1.0678e-37	4.39283e-33	1.27066	0.702	0.322
CCNL1	4.02356e-37	1.65525e-32	0.724644	0.933	0.814
MAFF	1.5359e-36	6.31853e-32	0.326243	0.866	0.81
WISP2	2.72067e-36	1.11926e-31	1.41566	0.441	0.058
JMJD1C	3.5188e-36	1.4476e-31	0.405068	0.827	0.72
NFIB	4.68742e-36	1.92836e-31	0.420668	0.37	0.128
PTX3	6.76743e-36	2.78405e-31	1.56451	0.449	0.169
GLUL	2.88972e-35	1.1888e-30	0.798267	0.788	0.56
FOXO3	2.96806e-35	1.22103e-30	0.365336	0.724	0.548
THAP2	7.73954e-35	3.18397e-30	1.01359	0.66	0.427
KLF4	4.15394e-34	1.70889e-29	1.97952	0.923	0.39
SFRP2	5.61343e-34	2.30931e-29	1.00022	0.801	0.637
HES1	1.79878e-33	7.40001e-29	1.22888	0.642	0.393
GPNMB	2.44202e-33	1.00462e-28	0.488824	0.673	0.553
IGFBP4	3.79754e-33	1.56227e-28	0.666401	0.843	0.749
TIPARP	4.60744e-33	1.89546e-28	0.628901	0.722	0.484
EIF4A3	9.50007e-33	3.90824e-28	1.23019	0.877	0.681
CLU	2.85731e-32	1.17547e-27	0.531767	0.638	0.48
IER2	1.7536e-31	7.21413e-27	0.947029	0.882	0.815
CREB5	4.69661e-31	1.93214e-26	1.02842	0.699	0.456
EIF1B	8.64571e-31	3.55676e-26	0.567734	0.784	0.747
SPTBN1	1.45269e-30	5.97624e-26	0.283416	0.388	0.246
ID4	2.42403e-30	9.9722e-26	1.1074	0.7	0.285
PDLIM1	2.69566e-30	1.10897e-25	0.578763	0.507	0.241
FOSB	2.72827e-30	1.12238e-25	1.92094	0.924	0.528
KCNE4	4.13724e-30	1.70202e-25	0.667192	0.385	0.128
DNAJB1	1.12073e-29	4.61057e-25	0.798046	0.792	0.644
CXCL12	1.68658e-28	6.93843e-24	0.773826	0.675	0.458
CTSC	1.7971e-28	7.39308e-24	0.86999	0.546	0.393
TRIB1	5.8405e-28	2.40272e-23	0.696616	0.668	0.376
TSC22D2	1.65833e-27	6.82222e-23	0.546784	0.582	0.339
ADIRF	2.34639e-27	9.6528e-23	0.955961	0.544	0.22
NAF1	3.02514e-26	1.24451e-21	0.634208	0.494	0.235
BTG2	5.29566e-26	2.17858e-21	0.901749	0.47	0.129
IL1RL1	5.37031e-26	2.20929e-21	0.817766	0.315	0.11
LSP1	6.87283e-26	2.82741e-21	0.395337	0.252	0.064
CCL2	1.20658e-25	4.96376e-21	1.54415	0.588	0.227
MT2A	1.39443e-25	5.73656e-21	0.558253	0.981	0.969
FGF7	2.26895e-25	9.33423e-21	0.680353	0.438	0.128
FBLN2	3.29215e-25	1.35436e-20	0.59065	0.465	0.28
CYR61	3.92665e-25	1.61539e-20	1.78735	0.786	0.332
TMEM100	4.74806e-25	1.9533e-20	0.838166	0.323	0.044
RASD1	8.49216e-25	3.49359e-20	1.10222	0.392	0.118
CCNH	2.12532e-24	8.74335e-20	0.284548	0.403	0.273
IL6	7.10266e-24	2.92197e-19	0.593374	0.669	0.321
PRELP	1.02808e-23	4.2294e-19	0.589984	0.46	0.17
CXCL14	1.04155e-23	4.28484e-19	1.16756	0.496	0.439
CSRNP1	2.38863e-23	9.82659e-19	0.700305	0.688	0.456
LUM	3.85162e-23	1.58452e-18	0.365824	0.94	0.925
OMD	3.92002e-23	1.61266e-18	0.480611	0.341	0.103
C1S	5.61406e-23	2.30957e-18	0.276737	0.865	0.857
FKBP5	9.01571e-23	3.70897e-18	0.37016	0.334	0.112
ALDH2	1.42976e-22	5.88189e-18	0.367018	0.451	0.235
H2AFJ	2.2882e-22	9.41344e-18	0.567503	0.705	0.47
MYLIP	3.3033e-22	1.35894e-17	0.286218	0.447	0.36
C4orf32	8.30533e-22	3.41673e-17	0.322867	0.406	0.259
GGT5	1.47989e-21	6.08812e-17	0.42547	0.349	0.158
HSPB8	2.25073e-21	9.25929e-17	0.519061	0.368	0.176
EMP1	2.32688e-21	9.57256e-17	0.729501	0.951	0.907
F3	3.31317e-21	1.363e-16	0.494592	0.399	0.196
IGFBP7	1.44437e-20	5.942e-16	0.545033	0.976	0.915
CAMTA2	5.34955e-20	2.20075e-15	0.411783	0.386	0.308
EPHX1	7.43277e-20	3.05777e-15	0.373721	0.39	0.195
ANGPTL4	4.27065e-19	1.7569e-14	0.910848	0.553	0.271
KLF9	4.28658e-19	1.76346e-14	0.375376	0.694	0.554
GADD45B	5.28723e-19	2.17511e-14	1.92231	0.945	0.6
PDK4	1.21044e-18	4.97964e-14	0.761246	0.304	0.024
SERPINE1	3.71079e-18	1.52658e-13	0.326831	0.567	0.516
HBEGF	5.63214e-18	2.31701e-13	0.993503	0.56	0.257
DUSP1	6.09998e-18	2.50947e-13	0.823001	0.808	0.726
SLC2A3	1.7896e-17	7.36224e-13	0.581344	0.595	0.38
MEG3	1.96988e-17	8.10388e-13	0.452984	0.903	0.871
MSX1	6.3659e-17	2.61887e-12	0.515738	0.275	0.09
ADAMTS1	1.41388e-16	5.81655e-12	0.438141	0.412	0.209
GATA6	1.56533e-16	6.43963e-12	0.355505	0.361	0.153
SGK1	1.72961e-16	7.11542e-12	0.777415	0.599	0.323
RGS2	2.76913e-16	1.13919e-11	0.792971	0.582	0.293
CYBRD1	2.88518e-16	1.18694e-11	0.296441	0.42	0.279
TUBB4B	3.1371e-16	1.29057e-11	0.420765	0.884	0.786
CTA-29F11.1	5.06408e-16	2.08331e-11	0.262875	0.451	0.402
SERPING1	1.05232e-15	4.32915e-11	0.433142	0.92	0.846
PTN	1.12995e-15	4.64848e-11	0.853265	0.488	0.216
RARRES3	1.28376e-15	5.28127e-11	0.389153	0.381	0.148
RSPO3	5.70418e-15	2.34664e-10	0.405289	0.418	0.245
RUNX1	6.94693e-15	2.8579e-10	0.319256	0.776	0.68
CRYAB	7.19316e-15	2.95919e-10	0.866652	0.475	0.301
LIF	2.13837e-14	8.79706e-10	0.251321	0.502	0.285
CXCL2	2.14798e-14	8.83657e-10	0.651152	0.82	0.639
SERPINF1	4.70571e-14	1.93588e-09	0.254656	0.937	0.869
PHLDB1	5.25307e-14	2.16106e-09	0.298879	0.284	0.151
CRISPLD2	1.06824e-13	4.39465e-09	0.753828	0.739	0.416
ID3	1.54956e-13	6.37474e-09	1.67178	0.655	0.255
CLK1	2.20387e-13	9.06649e-09	0.292982	0.587	0.476
FOS	3.07808e-13	1.26629e-08	1.7622	0.727	0.425
WT1	8.23229e-13	3.38668e-08	0.270852	0.259	0.125
PLTP	9.18689e-13	3.7794e-08	0.274619	0.561	0.44
NR4A2	1.31543e-12	5.41156e-08	0.602844	0.467	0.214
REL	1.75201e-12	7.20759e-08	0.442409	0.575	0.392
CTSH	2.09074e-12	8.60109e-08	0.425222	0.409	0.243
MCL1	3.02326e-12	1.24374e-07	0.338445	0.84	0.76
PTGDS	3.31746e-12	1.36477e-07	0.624757	0.7	0.66
ZNF503	6.71605e-12	2.76292e-07	0.685904	0.63	0.361
PER2	2.00576e-11	8.2515e-07	0.322719	0.379	0.206
RARRES1	2.98001e-11	1.22595e-06	0.863862	0.434	0.297
NFIX	3.30365e-11	1.35909e-06	0.251304	0.271	0.121
ZNF703	5.14146e-11	2.11515e-06	1.00764	0.667	0.351
HIC1	9.57922e-11	3.9408e-06	0.27502	0.269	0.124
KLF10	1.25588e-10	5.16658e-06	0.370925	0.558	0.465
EGR2	1.92994e-10	7.93959e-06	0.449033	0.254	0.092
RHOB	2.32561e-10	9.56734e-06	0.562458	0.721	0.608
ALKBH5	2.54829e-10	1.04834e-05	0.266564	0.536	0.481
ZFP36L1	2.56801e-10	1.05645e-05	0.380883	0.937	0.866
LMNA	6.36774e-10	2.61962e-05	0.392697	0.967	0.907
BDKRB1	7.28033e-10	2.99505e-05	0.785879	0.395	0.18
SNAI1	8.24786e-10	3.39309e-05	0.395781	0.332	0.168
ERRFI1	9.22e-10	3.79302e-05	0.854248	0.761	0.435
CTGF	1.26462e-09	5.2025e-05	1.12603	0.73	0.391
GADD45G	2.68769e-09	0.000110569	0.509346	0.449	0.349
CSF1	2.72898e-09	0.000112268	0.33509	0.355	0.201
NNMT	3.17816e-09	0.000130746	0.787573	0.921	0.743
HSPB1	3.23065e-09	0.000132906	0.525648	0.913	0.68
RARA	4.8194e-09	0.000198265	0.303308	0.34	0.169
CD74	6.64159e-09	0.000273228	0.430379	0.455	0.366
NFATC2	7.88903e-09	0.000324547	0.463226	0.481	0.282
JUN	8.76799e-09	0.000360707	1.22994	0.889	0.802
HSD17B11	2.82235e-08	0.00116109	0.327561	0.345	0.147
ELMSAN1	6.78493e-08	0.00279125	0.327666	0.307	0.147
EGR3	2.16787e-07	0.00891839	0.443081	0.297	0.092
